# Supplementary material for: Real-World Evidence Evaluation of Respiratory Syncytial Virus (RSV) Vaccines: Deep Dive into Vaccine Adverse Events Reporting System
Source: Diseases. 2026 Jan 9;14(1):29. doi: 10.3390/diseases14010029 (PMC12840037; doi:10.3390/diseases14010029)
Supplement: Supplementary file 1 [file diseases-14-00029-s001.zip]

Archive with 1 entries (1 files):
- diseases-3911541-supplementary.pdf
